# Supplementary material for: Sustained Nrf2 Overexpression-Induced Metabolic Deregulation Can Be Attenuated by Modulating Insulin/Insulin-like Growth Factor Signaling
Source: Cells. 2023 Nov 18;12(22):2650. doi: 10.3390/cells12222650 (PMC10670064; doi:10.3390/cells12222650)
Supplement: Supplementary file 1 [file cells-12-02650-s001.zip]

Archive with 1 entries (1 files):
- cells-2683223-supplementary.pdf
